# Supplementary material for: Effect of task interruption on the situation awareness of air traffic controllers
Source: PLoS One. 2024 Nov 22;19(11):e0314183. doi: 10.1371/journal.pone.0314183 (PMC11584075; doi:10.1371/journal.pone.0314183)
Supplement: S1 File — The raw data supporting the findings described in manuscript. (XLSX) [file pone.0314183.s001.xlsx]

## Sheet: The data set
groups in experiment 1	the situation awareness score in experiment 1	groups in experiment 2	primary task modality	interruption modality	the situation awareness score in experiment 2
1	80	1	1	1	40
1	75	1	1	1	40
1	70	1	1	1	60
1	75	1	1	1	50
1	70	1	1	1	45
1	80	1	1	1	35
1	65	1	1	1	55
1	75	1	1	1	50
1	65	1	1	1	60
1	70	1	1	1	45
1	80	1	1	1	55
1	75	1	1	1	35
1	80	1	1	1	50
1	75	1	1	1	45
1	65	1	1	1	65
1	70	1	1	1	55
1	70	1	1	1	30
1	80	1	1	1	65
1	75	1	1	1	60
1	70	1	1	1	65
1	70	2	1	2	40
1	75	2	1	2	80
2	85	2	1	2	80
2	90	2	1	2	65
2	90	2	1	2	75
2	90	2	1	2	80
2	95	2	1	2	75
2	95	2	1	2	75
2	90	2	1	2	80
2	90	2	1	2	85
2	85	2	1	2	75
2	125	2	1	2	75
2	45	2	1	2	70
2	55	2	1	2	75
2	100	2	1	2	70
2	85	2	1	2	75
2	100	2	1	2	65
2	105	2	1	2	75
2	95	2	1	2	65
2	60	2	1	2	65
2	90	3	2	1	125
2	85	3	2	1	65
2	60	3	2	1	75
2	85	3	2	1	80
		3	2	1	70
		3	2	1	65
		3	2	1	75
		3	2	1	65
		3	2	1	75
		3	2	1	65
		3	2	1	70
		3	2	1	75
		3	2	1	70
		3	2	1	65
		3	2	1	80
		3	2	1	80
		3	2	1	65
		3	2	1	70
		3	2	1	75
		3	2	1	80
		4	2	2	95
		4	2	2	75
		4	2	2	75
		4	2	2	55
		4	2	2	55
		4	2	2	65
		4	2	2	65
		4	2	2	70
		4	2	2	60
		4	2	2	60
		4	2	2	65
		4	2	2	70
		4	2	2	55
		4	2	2	60
		4	2	2	60
		4	2	2	65
		4	2	2	65
		4	2	2	80
		4	2	2	60
		4	2	2	75
